# Supplementary material for: Information about variations in multiple copies of bacterial 16S rRNA genes may aid in species identification
Source: PLoS One. 2019 Feb 15;14(2):e0212090. doi: 10.1371/journal.pone.0212090 (PMC6377111; doi:10.1371/journal.pone.0212090)
Supplement: S1 File — An in-house Python script used to extract complete genomes (with accession numbers having “CM”; “AC”; and “CP” prefix, but not as contig or plasmid) along with information about their 16S rRNA sequences and taxonomy data from raw GenBank file downloaded on 2018-08-20. First, the genomes that don’t have annotations of their 16S rRNA genes were separated. After the extraction of the 16S rRNA genes, the copies were aligned using Clustal Omega software with default parameters. Those with insertions and deletions were again separated and the variations of the copies were checked using SNP-sites program to export variant list file and classified 16s rRNA copies based on variant positions to define whether or not “unique copies”. The maximum variation, which is the total number of variations in the copies of their 16S rRNA genes were divided by the total length of their 16S rRNA genes to calculate for the minimum percent similarity. (ZIP) [file pone.0212090.s005.zip]

Archive with 3 entries (3 files):
- accession_name_length_biosample.py
- accession_taxonomy.py
- main_script.sh
